# Supplementary material for: A Second Gamma-Glutamylpolyamine Synthetase, GlnA2, Is Involved in Polyamine Catabolism in Streptomyces coelicolor
Source: Int J Mol Sci. 2022 Mar 29;23(7):3752. doi: 10.3390/ijms23073752 (PMC8998196; doi:10.3390/ijms23073752)
Supplement: Supplementary file 1 [file ijms-23-03752-s001.zip]

Archive with 1 entries (1 files):
- ijms-1613084-supplementary.pdf
